# Supplementary material for: An explainable machine learning model for predicting preterm birth in pregnant women with gestational diabetes mellitus and hypertensive disorders of pregnancy: development and external validation
Source: Front Endocrinol (Lausanne). 2025 Nov 18;16:1665935. doi: 10.3389/fendo.2025.1665935 (PMC12668920; doi:10.3389/fendo.2025.1665935)
Supplement: Supplementary file 2 [file Table2.xlsx]

## Sheet: Sheet1
Data Sources	Patient ID	Preterm Birth	History of HDP	History of GDM	Medication	Aducational Level	Primiparity	Adverse Pregnancy History	Twin Pregnancy	IVF-ET	Cesarean Scar Uterus	Placenta Previa	Cardiovascular Disease	Anemia	Age (years)	Height (cm)	BMI (kg/m²)	ALT (U/L)	AST (U/L)	Albumin (g/L)	TotalBilirubin (umol/L)	LDH (U/L)	UricAcid (umol/L)	Creatinine (umol/L)	FPG_32_36 (mmol/L)	SBP_8_15 (mmHg)	SBP_16-19 (mmHg)	SBP_20_23 (mmHg)	SBP_24_27 (mmHg)	SBP_28_31 (mmHg)	SBP_32_36 (mmHg)	DBP_8_15 (mmHg)	DBP_16_19 (mmHg)	DBP_20_23 (mmHg)	DBP_24_27 (mmHg)	DBP_28_31 (mmHg)	DBP_32_36 (mmHg)	Weight_24_27 (kg)	Weight_28_31 (kg)	Weight_32_36 (kg)	OGTT-0h (mmol/L)	OGTT-1h (mmol/L)	OGTT-2h (mmol/L)
A	1	0	1	0	0	1	0	0	0	0	0	0	1	0	34	156	29.2	24	23	39.4	4.6	218	325	49	4.41	129	124	127	122	119	124	77	85	69	78	51	58	77.6	78.3	79.2	4.8	11.62	10.4
A	2	0	0	0	1	1	0	0	0	0	0	0	0	0	31	160	17.2	51	32	38.2	15.1	213	276	48.6	5.07	128	132	120	112	112	114	75	70	67	62	59	73	71.8	80.6	82.8	5.41	14.79	16.08
A	3	1	1	0	1	1	1	0	0	1	0	0	0	0	37	160	31.8	33	23	35.6	8.6	220	429	63.2	6.91	142	109	138	138	137	149	88	74	84	108	86	97	86.1	88	105	4.67	10.91	7.99
A	4	0	1	0	0	1	0	0	0	0	1	0	0	1	35	162	21	32	32	34.6	9.9	182	427	50.3	4.75	141	139	152	128	127	126	91	89	87	76	80	82	59.3	60	66.2	5.16	6.12	5.93
A	5	0	0	0	0	3	0	0	0	0	1	0	0	0	31	153	22.7	13	15	37.1	12.8	194	357	82.7	4.48	129	113	138	127	128	141	82	85	65	78	87	93	67.6	69.5	72.4	4.19	9.26	9.84
A	6	0	0	0	0	3	0	0	0	0	1	0	0	0	31	153	27.1	10	14	37.9	4.2	153	306	56	5.39	132	147	127	127	133	148	80	88	76	79	77	96	63	65.6	66.2	4.69	8.62	8.89
A	7	1	0	0	1	3	1	0	0	0	0	0	0	0	42	154	26.2	27	54	33.8	8.5	338	373	80.3	4.33	129	130	127	135	132	139	87	94	83	74	81	103	72.2	73.7	74.7	4.52	11.88	7.95
A	8	0	0	0	0	1	0	0	0	0	0	0	1	0	32	158	21.2	29	23	38.9	6.1	173	351	53.4	5.13	139	119	118	111	120	100	75	74	71	64	71	56	63.4	64	65.3	4.91	9.1	6.65
A	9	0	0	0	0	3	0	0	0	0	0	0	0	0	33	156	21.2	15	26	37.9	10.6	221	249	48.4	5.59	128	104	118	130	120	116	75	59	72	63	74	70	61.4	65.2	68.6	4.8	10.1	8.6
A	10	0	0	0	0	1	0	0	0	0	0	0	0	0	30	150	24.9	21	24	37.9	4.6	170	318	45	3.58	139	130	129	127	125	138	97	86	84	86	79	89	60.7	61.2	64	3.98	9.06	9.82
A	11	0	0	0	0	3	0	0	0	0	0	0	0	0	31	150	24.4	9	17	40.9	4.4	253	361	43.1	4.56	99	99	108	112	97	113	70	63	67	69	67	68	69.5	70.4	71.5	5.54	9.02	7.47
A	12	0	0	0	0	3	1	0	0	0	0	0	0	0	30	155	27.1	8	11	39.9	3.6	188	312	50.2	4.29	114	130	127	130	114	134	74	75	70	72	65	76	68.9	69.5	70.9	4.18	9.58	10.04
A	13	0	0	0	1	3	0	1	0	0	1	0	0	0	37	147	25.7	12	23	35.6	13.4	155	224	48.5	4.5	119	122	127	141	122	126	96	83	90	100	88	76	62.6	64.1	65.9	5.27	10.02	6.93
A	14	1	0	0	1	3	1	1	0	0	0	0	0	0	31	162	22.5	536	251	30.8	15.9	354	627	60.8	4.36	119	99	127	149	131	134	65	65	82	96	76	84	75.4	78	79	4.5	9.12	7.62
A	15	0	0	0	0	2	1	0	0	0	0	0	0	0	39	154	23.4	25	38	35.8	13.7	176	384	63.4	4.37	138	141	138	140	147	139	94	82	91	85	78	90	60.5	60.8	62.6	5.21	10.79	8.88
A	16	0	0	0	0	1	0	0	0	0	0	0	0	0	31	154	21.7	51	38	35.4	12	206	333	43.9	8.84	140	128	126	138	135	146	83	74	76	78	82	90	68.2	71.8	73	5.23	8.44	7.01
A	17	1	0	0	0	3	1	0	1	1	0	0	0	0	34	166	24.7	14	37	31.3	9.1	223	416	61.7	7.14	129	117	129	117	115	138	81	78	86	76	74	86	76.6	77.1	81.3	5.19	10.73	9.16
A	18	0	0	0	1	1	1	0	0	0	0	0	0	0	36	163	31.2	18	23	35.5	10.7	169	498	43.9	4.49	156	150	148	157	138	144	93	103	92	106	95	94	87	89	70.4	5.22	8.27	3.67
A	19	0	0	0	1	3	1	0	0	0	0	0	0	0	35	160.3	24.5	206	111	33	18.7	307	428	61.7	5.06	130	129	126	132	123	145	76	89	62	85	77	92	69.5	72.8	71.3	4.06	13.12	9.48
A	20	0	0	0	1	1	1	0	0	0	0	0	0	1	29	155	38.6	10	25	31.1	11.5	199	670	43	8.84	142	142	141	142	142	144	78	97	88	90	90	97	91.2	94	101.2	7.05	14.71	9.88
A	21	0	1	0	0	1	0	0	0	0	0	0	0	0	34	145	25.9	13	14	37.7	15.6	128	232	44.7	5.4	126	138	145	147	138	145	81	83	90	91	84	86	66.1	67.9	69.1	4.85	11.28	7.86
A	22	0	0	0	0	2	1	0	0	0	0	0	0	1	28	165	19.1	16	39	40.7	15.6	147	280	29	7.94	128	118	126	132	127	142	69	64	88	78	76	96	59.8	60.2	62.4	4.51	9.81	8.61
A	23	0	0	0	1	2	0	0	0	0	0	0	0	0	24	168	21.3	32	40	36.2	4.8	228	641	49.1	5.16	117	128	120	136	133	128	91	80	82	82	86	76	76.6	62.1	80	5.66	8.21	7.6
A	24	0	0	0	0	1	1	0	0	0	0	0	0	0	29	158	21.8	50	31	38	13.1	177	214	43	6.2	132	134	138	136	140	153	86	70	82	70	81	68	68.1	69	72	5.45	11.18	8.16
A	25	0	0	0	0	2	0	0	0	0	0	0	1	1	39	160	26.2	6	14	40.1	9.4	144	276	52	5.21	107	103	117	117	105	141	69	73	74	82	64	96	76	77.5	82.5	5.16	9.01	7.47
A	26	1	0	0	1	3	1	0	0	0	0	0	0	0	29	158	22.8	96	43	34.3	13.7	187	408	48.3	5.22	122	104	95	112	106	119	80	59	72	73	70	81	57.7	57	57.7	5.23	9.26	7.49
A	27	0	0	0	0	3	1	0	1	0	0	0	0	1	28	158	19.6	37	41	32.3	12.5	207	522	73	3.95	132	124	138	107	108	119	86	65	66	59	68	66	59.9	62.1	66.6	4.35	10.21	8.54
A	28	1	0	0	0	1	1	0	1	0	0	0	0	0	27	167	23.3	31	31	30.8	9.1	214	459	52.2	5.14	109	114	115	139	148	131	74	67	80	78	89	82	85	84.9	93.9	5.53	7.11	5.55
A	29	0	0	0	1	3	1	0	0	0	0	0	0	1	34	158	16.8	61	50	41.8	12.6	208	397	60	4.48	125	125	130	132	138	142	71	66	62	78	80	88	60.3	59.2	59.9	5.49	9.93	7.83
A	30	0	0	0	1	2	1	0	0	0	0	0	0	0	31	158	22.4	9	13	40.6	6.2	214	672	81	3.86	140	143	129	124	114	145	93	95	84	94	89	92	68.9	72.2	75.9	4.99	10.37	12.91
A	31	0	0	0	0	3	1	0	0	0	0	0	1	0	30	155	25	64	43	42.1	4.9	132	313	58.1	6.35	116	125	120	138	129	138	75	75	80	81	99	93	67.6	69.3	69.6	5.86	10.46	9.06
A	32	0	0	0	0	1	1	0	0	0	0	0	0	0	43	164	23.4	13	13	37.9	4.4	200	300	57	4.86	135	125	132	131	139	141	87	88	96	84	97	99	68.6	71.6	72.4	5.35	8.03	3.06
A	33	1	0	0	1	1	1	0	0	0	0	0	0	1	32	150	26.2	52	42	29.4	12	240	632	58.2	3.76	137	139	121	121	126	172	81	92	65	71	69	97	67.6	70.4	71.3	4.93	13.4	9.96
A	34	0	0	0	1	3	1	1	0	0	0	0	0	1	37	165	23.5	15	20	39	13.2	166	324	46	5.82	122	138	124	153	153	153	92	84	70	87	91	90	70.5	71.8	73.3	4.18	7.65	8.57
A	35	0	0	0	1	3	1	0	0	0	0	0	0	0	24	160	22.7	19	36	37.7	7	183	311	35.4	5.71	119	105	132	128	153	141	70	68	67	88	90	85	64.3	72.6	74.1	5.23	9.89	8.21
A	36	0	0	0	1	3	1	0	0	1	0	0	0	1	27	154	27	119	76	34.2	8.3	225	370	47.9	3.48	129	129	127	135	130	142	81	83	76	74	87	95	68.2	73.5	76.8	3.75	8.17	8.9
A	37	1	1	0	0	1	0	0	1	0	1	0	0	0	37	156	24.7	10	19	36.4	11.5	139	322	47.7	5.08	92	95	95	105	120	134	64	60	54	63	77	76	69.3	72.3	74.1	5.96	10.29	7.39
A	38	0	0	0	1	1	1	0	0	0	0	0	0	0	30	167	32.4	4	6	37.8	7.9	175	282	55	3.85	127	146	148	141	140	142	78	85	78	87	86	92	99.7	99.9	100	4.86	10.49	7.23
A	39	0	0	0	0	3	0	0	0	1	0	0	0	0	29	158	28	26	16	42.1	4.8	176	429	74.4	4.48	124	125	127	128	126	129	79	83	82	82	89	83	77	74.4	75.5	5.35	11.41	10.05
A	40	0	0	0	0	2	0	0	0	0	0	0	0	0	32	156	19.4	12	18	34.1	13.5	272	227	39.5	3.81	95	85	115	114	114	147	60	55	64	66	71	90	55.7	58.1	60.3	4.17	7.12	4.32
A	41	0	0	0	0	2	1	0	0	0	0	0	0	1	31	164	29.7	14	17	42.1	5.3	148	381	61	4.87	112	113	111	125	97	144	81	65	69	73	70	81	81.7	80.9	83.8	4.93	5.59	9.38
A	42	0	0	0	1	3	0	1	0	0	0	0	0	0	27	160	25.2	27	19	38.2	12.9	178	294	50.3	5.88	122	136	132	139	126	127	77	77	81	82	82	84	70.2	70.2	70	4.81	9.69	8.98
A	43	0	0	0	0	3	1	0	1	0	0	0	0	0	29	157	23.9	53	53	34.8	10.6	260	572	70.8	3.89	125	124	126	126	119	133	72	73	73	78	68	96	68.4	66.1	69.7	5.47	10.74	9.37
A	44	0	0	0	1	1	0	0	0	0	0	0	0	0	37	163	26.3	14	30	34.5	19.7	166	270	50.7	5.51	122	137	141	134	126	133	70	63	82	79	71	72	79	80	79.8	4.98	10.09	8.35
A	45	0	1	0	0	1	0	0	0	0	0	0	0	0	34	160	28.3	9	9	40.6	4.3	180	371	75	5.01	137	126	119	123	119	120	83	69	70	66	76	66	83	83	83	5.19	11.32	7.91
A	46	1	0	0	1	3	1	1	0	0	0	0	0	1	34	151	25.9	11	18	36.4	7.7	207	375	49.1	4.41	127	120	134	128	125	130	72	75	76	82	70	91	58.5	66	67.4	7.8	10.2	11.4
A	47	0	0	0	0	1	0	0	0	0	1	0	0	1	32	155	25	76	45	36.6	12.6	203	407	66.4	4.92	129	117	121	112	124	138	68	77	66	67	77	92	57.7	58.8	63.9	7.36	13.96	10.29
A	48	0	0	0	1	3	1	1	0	0	0	0	0	0	30	158	29.2	11	15	39.4	3.2	242	510	55.9	3.58	156	148	137	139	130	138	107	93	93	99	85	82	77.2	77.8	78.8	4.29	10.88	6.75
A	49	1	0	0	1	1	1	0	0	0	0	0	0	0	29	164	25.6	51	22	36.7	11.6	165	447	45	5.19	120	135	143	136	130	140	82	82	85	81	75	80	74	76	72.3	4.78	10.3	5.43
A	50	1	0	0	0	3	0	0	0	0	1	0	1	0	34	160	17.2	26	20	33.4	20.8	400	333	52.5	5.07	136	114	131	128	135	162	75	81	75	87	97	98	62.4	77.7	64	4.51	9.81	8.4
A	51	0	0	0	1	1	1	0	0	0	0	0	0	0	33	148	26.9	26	31	30.6	9.1	176	641	77.9	6.21	138	132	131	117	120	138	95	90	83	82	89	88	64.5	65	66.7	5.6	11.12	7.54
A	52	0	1	1	1	1	0	0	0	0	1	0	0	0	29	165	55.1	83	66	31.8	11.5	202	585	58.5	4.67	128	134	113	143	143	145	82	82	57	79	82	84	147.4	147	144.4	6.05	11.11	9.64
A	53	0	0	0	0	2	1	0	0	0	0	0	0	0	23	158	32	16	32	34.2	8	169	448	54.6	4.44	142	117	119	135	126	134	65	63	72	93	81	89	88.6	81.7	82.9	4.39	10.64	9
A	54	1	0	0	1	2	1	0	0	1	0	0	0	1	27	163	22.7	35	20	37.7	15.8	228	382	42.7	5.22	122	126	127	122	135	148	65	81	60	82	82	88	70.7	74.4	73.3	4.47	8.65	7.47
A	55	0	0	0	1	3	1	0	0	0	0	0	0	0	35	153	34.6	16	14	36.4	10.6	167	309	41	7.61	125	128	142	128	128	156	78	65	86	77	66	62	92	102	105	4.8	10.79	5.04
A	56	0	0	0	0	1	1	0	0	0	0	0	0	0	35	158	30	25	16	33.8	3.8	207	359	59.2	4.49	125	93	119	126	119	119	60	49	49	49	51	42	83.7	84.2	85.3	6.52	13.9	10.7
A	57	1	1	1	1	2	0	0	0	0	1	0	0	0	34	163	32	15	18	29.4	11.2	186	434	43.9	5.48	139	152	152	129	136	155	93	85	87	69	85	91	106.9	110.1	108.9	5.29	10.56	9.54
A	58	0	0	0	0	1	1	1	0	0	0	0	0	1	41	159	24.5	10	12	32.2	11.8	260	392	52.7	4.78	95	114	110	139	121	141	56	64	63	85	75	83	71	71.2	74	5.4	10.01	7.87
A	59	1	0	0	1	1	1	1	0	0	0	0	0	1	43	160	29	19	30	27	10.5	315	435	51.6	4.49	89	136	131	135	130	139	57	73	59	70	81	71	86.8	89.4	102.8	5.96	11.22	7.28
A	60	0	0	0	0	3	1	0	0	0	0	0	0	1	31	160	21.5	10	21	34.1	12.6	206	462	59.5	5.1	89	92	97	107	105	141	39	68	72	66	78	94	64.3	65	67.9	5.35	10.21	9.72
A	61	0	1	0	1	1	0	0	0	0	1	0	0	0	29	158	25.2	243	112	35.5	11.3	196	320	45.3	4.64	142	118	145	127	136	138	79	59	85	80	98	90	58.5	77.8	66.2	4.94	11.9	8.01
A	62	0	0	0	1	1	0	0	0	0	1	0	0	0	32	158	24	12	23	38.1	9.6	177	273	36.5	9.11	120	127	120	117	142	146	83	87	90	85	85	92	60	62.1	64.9	4.98	10.13	8.3
A	63	0	0	0	0	1	0	0	0	0	1	0	0	0	32	160	22.7	46	34	32.1	8.9	186	330	48.6	6.38	125	126	113	125	136	126	86	82	83	89	75	65	83.7	87.4	87.2	5.35	9.8	8.02
A	64	0	0	0	0	2	1	0	0	0	0	0	0	0	27	159	20.9	16	23	37.7	15.8	203	338	44.5	8.23	130	127	121	125	116	128	72	65	65	60	66	77	60	61.8	63.4	5.05	9.86	9.17
A	65	0	0	0	0	2	0	0	0	0	1	0	0	0	46	160	22.3	26	30	32.2	18.8	206	392	58.7	4.08	113	111	133	134	135	130	65	49	72	68	81	82	74	73	74	5.3	6.05	6.53
A	66	0	0	0	0	2	1	0	0	0	0	0	0	0	29	158	30	10	22	31.6	14.9	305	513	41.1	5.58	95	113	119	129	128	149	85	60	86	82	70	91	92	84.2	91.4	4.9	11.52	9.17
A	67	1	0	0	1	1	0	0	0	0	1	0	0	0	28	154	27.4	17	25	37.6	3.6	218	448	60.3	5.21	108	108	119	125	125	133	84	56	65	74	80	77	70.7	72	74.7	4.54	12.13	7.36
A	68	0	0	0	1	1	1	0	0	0	0	0	0	0	31	155	21.6	23	27	37.9	5.6	224	382	53.1	4.26	138	122	132	129	128	132	75	77	80	80	93	91	58.8	59.3	59.9	5.32	7.18	7.46
A	69	0	0	0	1	3	1	0	0	0	0	0	0	0	35	156	23.4	29	27	39.9	8.6	182	404	49.8	4.55	107	89	115	121	111	126	72	69	73	63	67	78	63	66.2	69.6	5.12	8.65	4.78
A	70	1	0	0	1	1	1	0	0	0	0	0	0	0	28	155	29.1	271	89	30.3	14.1	261	353	54.2	5.04	122	128	130	125	146	148	71	83	86	70	92	109	83.2	83	84	6.75	13.61	12.13
A	71	0	0	0	0	3	1	0	0	0	0	0	1	0	25	163	21.5	10	14	35.6	9.5	212	301	40.6	6.4	117	124	121	122	138	148	82	77	87	71	85	102	68.6	80.3	74	5.59	9.49	7.1
A	72	1	0	0	1	1	1	0	0	0	0	0	0	0	33	151	27.2	18	24	30.9	5.6	192	429	60.8	4.54	128	139	140	147	148	138	78	89	83	92	98	80	71.8	73	73.3	5.27	6.3	9.38
A	73	0	0	0	1	3	1	0	0	0	0	0	0	0	35	154	35.8	10	15	38.2	11.8	180	603	47	5.06	148	145	141	136	142	158	93	93	101	98	93	94	87.8	89.3	90.8	5.39	10.2	7.92
A	74	1	0	0	1	2	1	0	0	0	0	0	0	0	31	156	23.5	17	16	31	10.9	179	431	45.8	5.09	136	133	149	126	156	141	84	88	95	76	87	92	62.6	65	65	5.37	12.25	10.31
A	75	0	0	0	1	2	1	0	0	0	0	0	0	0	29	163	21.6	10	13	33.7	11.4	162	298	40.1	5.51	121	132	136	138	136	141	87	88	76	88	77	77	75	77.4	77.7	4.96	9.75	8.51
A	76	1	0	0	1	3	0	0	0	0	1	1	0	1	41	158	25.2	37	41	36.5	22.8	351	413	67	3.58	125	129	132	126	135	158	85	72	80	82	86	62	74.7	84.9	74.7	5.35	9.69	5.55
A	77	1	0	0	0	1	1	0	0	0	0	0	1	1	25	165	29.4	14	22	38.6	5.9	199	498	66.8	4.25	136	133	129	131	142	128	88	90	94	88	87	91	86.1	88.7	87.7	4.9	6.2	8.8
A	78	0	0	0	0	1	1	0	1	0	0	0	0	0	30	158.7	17.1	12	22	30.2	11.7	202	556	56.5	5.09	115	113	115	119	108	115	65	56	71	65	63	76	51.3	55.5	56.6	5.6	12.59	12.41
A	79	1	0	0	1	1	0	0	1	0	1	0	0	0	36	153	29.9	23	21	29.4	15.3	281	406	42.7	3.16	128	122	125	129	127	171	72	73	76	78	77	96	76.2	80.5	85.5	7.15	16.24	13.54
A	80	0	0	0	1	3	0	0	0	0	1	0	0	0	31	155	27.1	13	23	35.4	17.1	274	552	60.7	6.35	129	126	137	128	134	138	81	77	80	77	71	83	74.7	75.2	79	5.9	11.35	7.66
A	81	0	0	0	1	3	1	0	0	0	0	0	0	0	28	159	24.5	11	14	35.4	10.2	196	362	61.7	6.21	119	132	138	120	124	117	92	86	95	83	86	76	72.5	74.7	79.5	5.15	10.27	6.99
A	82	0	0	0	0	2	0	0	0	0	1	0	1	1	32	164	32	11	14	41.9	10.7	120	348	42.7	4.88	112	99	126	127	129	129	81	85	85	81	78	66	85.9	84.3	84	4.85	7.86	4.41
A	83	0	0	0	0	2	0	0	0	0	0	0	0	0	36	158	23.6	34	38	38.9	6.9	219	370	67.1	3.95	127	131	131	122	123	136	82	78	82	64	77	85	68.6	68.6	68.6	5.1	8.77	7.27
A	84	1	0	0	0	2	1	0	0	0	0	0	0	0	31	167	26.9	312	97	29.8	15.1	291	399	57.7	4.82	134	122	133	122	128	158	85	80	83	83	86	100	83.5	84	86.7	5.22	9.97	6.94
A	85	1	0	0	1	2	1	0	0	0	0	0	0	0	39	153	23.1	70	36	34.6	11.3	207	390	59	4.69	134	128	127	121	123	144	81	78	76	80	87	90	56	57.1	58.9	4.61	10.63	12.31
A	86	0	0	0	0	3	1	0	0	1	0	0	0	0	34	160	22.5	12	28	33.3	9	203	423	43.2	3.84	108	108	108	120	120	136	60	63	67	77	83	88	68	68.2	70.2	4.06	6.87	8.5
A	87	0	0	0	0	1	0	0	0	0	1	0	0	1	33	158	26	12	19	37.6	5.4	216	393	67	4.04	125	108	145	138	105	141	69	68	62	100	77	88	62.6	77.5	65	5.37	10.11	7.2
A	88	0	1	0	1	1	0	0	0	0	0	0	0	0	35	160	25.8	25	27	33.3	6.2	214	335	53.7	3.61	110	121	113	115	129	124	65	77	64	66	84	79	70	78.5	70.3	4.39	5.59	8.6
A	89	0	0	0	0	3	1	0	0	0	0	0	0	0	22	163	21.3	31	29	36.4	8.4	213	523	46.2	4.49	130	124	143	122	128	141	75	76	96	83	86	102	78.2	77.7	78	5.06	7.85	5.82
A	90	0	0	0	1	1	1	0	0	0	0	0	0	0	29	158	20.4	7	6	40.3	6.3	189	366	42.7	5.61	127	134	147	120	138	142	78	87	81	68	84	85	61.6	62.4	62.5	5.34	9.5	8.4
A	91	0	0	0	0	2	1	0	0	0	0	0	0	0	29	159	33.6	11	13	38.4	3.5	152	287	42.7	5.23	151	137	126	129	139	144	86	86	72	89	77	86	88.1	89	89.3	5.4	8.7	8
A	92	0	0	0	1	3	1	0	0	1	0	0	0	0	32	180	27.2	13	14	37.3	7.2	135	310	47.7	5.95	152	127	130	133	135	142	87	79	80	83	80	92	105	106	107.5	5.29	10.36	10.81
A	93	1	0	0	0	3	1	0	1	1	0	0	0	0	29	158	24.7	24	20	27.2	21.5	266	531	55.9	3.83	134	144	120	133	134	135	81	89	80	87	70	91	60.4	60.4	64.4	5.82	9.6	7.92
A	94	0	0	0	0	1	1	0	0	0	0	0	0	0	26	157	25.6	35	27	35.7	6.7	163	207	61.7	4.88	126	123	115	118	128	128	81	87	85	83	89	82	64.6	63.3	63.8	5.85	10.16	11.14
A	95	0	0	0	0	1	1	0	0	0	0	0	0	1	29	155	25	28	21	37.6	12	164	382	51.1	5.18	129	125	111	121	124	123	84	74	67	78	78	91	62.5	62.6	62.1	4.82	10.94	8.99
A	96	1	0	0	1	1	0	0	0	0	1	0	0	0	34	151.5	31	14	13	33.1	5.1	140	224	41.5	5.96	119	125	131	124	116	142	78	78	74	82	81	95	71.1	74.2	72	5.75	14.79	16.08
A	97	1	0	0	1	3	1	0	0	0	0	0	0	0	31	154	24.9	10	19	29.7	14.8	280	325	39.2	4.36	108	109	115	120	149	151	77	69	72	82	92	88	58	62.4	64	4.49	8.57	8.96
A	98	0	0	0	0	3	1	0	0	0	0	0	0	0	32	159	22.4	19	22	39.6	6.3	239	222	51.2	4.55	141	122	108	110	108	111	87	79	62	69	75	80	66.4	69.3	70.4	5.41	9.48	6.84
A	99	1	0	0	1	3	1	0	0	1	0	0	0	0	37	160	23.4	58	53	29	4.1	294	563	63.9	4.49	117	111	121	139	143	148	79	68	78	81	99	85	68.2	71.6	72	4.45	8.58	9.12
A	100	0	0	1	0	1	1	0	0	0	0	0	0	0	25	165	28.3	7	14	38.7	3.2	192	207	54.6	4.24	84	116	134	118	128	133	58	81	85	79	80	83	83.7	86.9	88.1	4.91	8.1	9.5
A	101	0	1	1	0	3	0	0	0	0	0	0	0	0	32	158	29.2	109	38	35.9	5.7	226	293	45.3	4.13	117	114	106	114	109	120	75	69	69	74	73	75	74.1	75.2	76.5	5.52	10.36	10.01
A	102	0	0	0	0	2	1	0	0	0	0	0	0	0	38	158	26.4	10	18	35.8	8	175	347	50.4	4.47	126	152	133	132	135	110	76	80	84	82	87	84	76.3	77.8	79.5	4.47	7.55	8.52
A	103	0	0	0	0	3	1	0	0	0	0	0	1	0	30	162	17.9	11	17	32.9	10.8	226	431	51.5	3.88	127	129	121	129	141	113	71	80	84	66	86	68	60.7	63.9	64.6	5.36	11.06	8.99
A	104	0	0	0	1	3	1	0	0	0	0	0	0	0	28	155	29.5	10	20	36.8	10.4	139	407	63.3	4.12	113	134	135	125	134	139	71	77	81	66	74	78	77	99.9	83.8	4.91	11.07	8.76
A	105	0	0	0	0	1	1	0	0	0	0	0	0	0	27	165	33.1	10	9	37.4	5.3	152	328	48.4	4.2	125	137	123	136	138	131	77	79	71	89	78	77	93.1	92.1	93.5	3.81	10.99	10.81
A	106	1	0	0	0	1	1	0	1	0	0	0	0	0	29	158	26.1	1	13	18	6.1	242	332	47.3	3.43	115	131	133	135	145	143	86	88	75	82	83	79	69.7	80.3	78.5	4.7	12.11	10.24
A	107	0	0	0	0	3	1	0	0	0	0	0	1	0	38	158	24	10	13	34.1	10.5	166	319	486	4.87	124	144	135	133	136	134	84	98	75	86	90	91	69.5	69.9	71	5.41	11.84	8.17
A	108	1	0	0	0	1	0	0	1	1	1	0	0	1	37	162	21.7	26	51	22.6	6.7	487	6.67	91	5.42	118	105	131	138	127	144	67	66	86	93	77	88	70	69.5	76.9	4.79	8.95	9.33
A	109	0	0	0	1	2	1	0	0	0	0	0	0	1	38	158	24.8	284	151	29.3	11.7	400	402	60.7	4.12	109	122	125	119	126	120	76	65	85	83	76	78	74.2	76	76.4	5.66	11.62	11.11
A	110	0	0	0	0	3	1	0	0	0	0	0	0	0	39	158	26.4	17	17	39	9.7	168	304	49	4.45	109	97	106	108	122	122	71	63	60	71	74	84	73.7	73	76.5	5.15	9.84	8.65
A	111	0	0	0	0	1	1	0	0	0	0	0	0	0	30	158	20.5	114	50	36.4	11.4	234	490	58.3	4.55	136	134	132	132	139	138	87	87	77	80	86	88	62.4	59	59	5.47	9.96	8.51
A	112	0	0	0	0	2	1	0	0	0	0	0	1	0	38	170	27.7	15	12	35.8	7.2	120	328	50.4	5.44	140	139	136	136	139	146	89	89	86	73	86	83	88.6	91	94.8	5.33	8.73	7.24
A	113	0	0	0	1	3	0	0	0	0	0	0	0	0	41	165	24.2	26	24	26	14.1	228	432	42.6	2.92	121	133	135	125	131	142	75	84	78	83	87	92	76.9	77.7	76.8	4.71	10.43	8.61
A	114	0	0	0	1	3	1	0	0	0	0	0	0	0	30	158	22.4	12	16	37.1	11	176	394	50.9	4.16	113	138	132	126	134	133	82	85	81	80	85	83	65.4	69.4	73.1	5.1	6.99	7.17
A	115	1	1	0	1	3	1	0	0	0	0	0	0	0	26	165	29.4	15	25	37.6	11	151	182	41.3	4.43	151	150	127	133	125	164	89	81	87	87	83	91	86.8	89.6	90.6	4.91	10.5	8.52
A	116	0	0	0	0	1	1	0	0	0	0	0	0	0	35	150	24.9	50	29	37	9.9	196	202	46.2	4.85	132	114	128	110	111	128	82	72	68	76	66	84	61.4	60.9	62.5	4.39	9.87	9.05
A	117	1	0	0	0	1	1	0	0	0	0	0	0	0	30	145	19.2	10	14	36.7	7.4	134	269	34.4	6.75	122	131	130	137	128	119	80	78	87	90	88	86	50.6	48.6	48	5	11.12	9.93
A	118	0	1	0	1	3	0	1	0	0	1	0	0	0	35	158	26.6	10	17	33.2	14.8	225	450	54.2	4.61	157	136	152	138	138	148	84	71	92	82	74	83	71.5	73.2	73.7	5.13	14.39	11.93
A	119	0	0	0	1	3	1	0	0	0	0	0	0	0	34	148	25.6	38	25	33	10.4	149	402	47.9	6.03	121	122	109	116	117	116	78	74	78	71	77	76	68.7	69.5	70.2	5.57	14.55	14.27
A	120	0	1	1	0	1	1	0	0	0	0	0	0	0	29	152	33.1	96	46	34.6	9.6	200	363	48	5.32	135	130	147	133	133	145	87	78	84	77	73	85	81	77.4	78.3	5.24	7.81	5.61
A	121	0	0	0	1	3	1	0	0	0	0	0	0	0	37	163	29.2	20	16	37.3	3.8	176	264	57	4.87	120	120	120	122	135	140	82	74	83	74	97	93	79.2	81.6	82	5.49	11.9	7.41
B	122	0	0	0	0	3	1	0	0	0	0	0	0	0	28	160	16.4	11	19	36.4	5.3	186	367	81	3.96	126	124	132	132	135	138	86	70	80	82	87	86	56.5	54	56.4	8.65	5	6
B	123	0	0	0	0	3	0	0	0	0	1	0	0	0	39	158	21.2	12	18	36.9	6.9	175	229	44	4.2	134	144	135	135	139	136	97	95	90	94	103	85	61	62	64	4.59	11.1	9.06
B	124	0	0	0	0	2	1	0	0	0	0	0	0	0	27	170	20.8	11	15	31.4	2.8	187	197	54	4.76	125	126	128	129	131	134	81	79	80	79	81	79	82.6	85	90	5.1	8.12	6.13
B	125	0	0	0	0	3	1	1	0	0	0	0	0	0	31	160	23.4	13	16	37.1	7.2	171	258	55	6.12	126	122	135	147	145	139	89	87	97	107	95	105	66	68.3	70	5.14	8.84	8.62
B	126	0	0	0	0	2	0	0	0	0	1	0	0	0	40	162	28.6	7	13	31.5	5	263	302	85	4.63	125	124	128	128	123	120	88	83	79	83	83	80	78.1	80	81.5	4.22	9.62	8.53
B	127	0	0	0	0	3	1	0	0	0	0	0	0	0	31	160	23.4	11	17	35.9	2.5	199	537	69	4.65	128	130	135	134	140	145	79	77	77	69	73	85	66	70	73.5	5.2	9	9.2
B	128	0	0	0	0	2	1	0	0	0	0	0	0	0	28	155	25	9	11	38.6	4.7	138	336	46	5.18	129	129	146	134	110	120	87	83	91	83	70	90	64.3	64	64.5	4.71	11.06	7.95
B	129	0	0	0	0	2	1	0	0	0	0	0	0	0	28	154	26.1	12	15	36.8	3.7	156	368	52	4.99	124	116	121	123	120	130	83	93	81	84	85	87	70	69.3	69.1	4.68	9.94	8.85
B	130	1	0	0	1	2	1	0	0	1	0	0	0	0	35	155	21.6	18	18	31.5	8.4	255	314	66	6.75	127	122	131	129	135	167	81	82	81	85	88	109	56.2	57.1	58	4.71	10.55	7.17
B	131	0	0	0	0	1	1	1	0	0	0	0	0	0	29	159	23.7	8	12	36.4	2.8	158	258	51	5.44	128	130	127	125	128	133	92	93	84	89	84	104	64.8	64	66	4.63	10.06	9.92
B	132	1	0	0	0	2	0	0	0	0	0	0	0	0	34	162	19.1	228	122	38.4	10.6	207	397	47	5.21	121	118	119	129	119	122	83	65	69	77	69	82	62	58.8	57	4.41	11.02	9.03
B	133	0	0	0	0	3	1	0	0	0	0	0	0	0	32	157	17.4	27	29	41	5	196	423	53	4.66	110	106	124	128	129	138	83	74	77	80	78	77	47	47.1	48	4.34	11.07	10.53
B	134	0	0	0	0	2	0	0	0	0	1	0	0	0	31	163	20.7	8	15	30.8	3.1	209	378	61	3.92	120	125	130	124	132	150	83	85	81	85	95	90	63	69.5	70	5.07	10.79	9.03
B	135	0	0	0	0	3	1	0	0	1	0	0	0	0	36	161	22.2	16	20	47.5	5	187	299	58	5.07	120	122	163	139	129	113	68	82	90	81	89	73	66	67	68.5	4.04	10.07	9.44
B	136	0	0	0	0	3	0	0	0	0	1	0	0	0	32	163	22.6	10	12	28.9	4.2	246	118	36	5.95	123	121	120	125	127	125	81	78	80	80	81	82	67.8	69	69.3	5.66	10.96	7.7
B	137	0	0	0	0	1	1	0	0	0	0	0	0	0	39	163	26	11	20	36.7	5.7	200	361	48	4.78	117	122	122	129	124	113	80	78	80	81	81	82	74.7	75	76	4.55	10.7	8.25
B	138	0	0	0	0	3	1	0	0	0	0	0	0	0	35	162	30.9	28	39	37	9.6	226	652	57	8.39	160	134	130	130	130	140	90	92	85	85	85	95	87	87	87	5.45	12.21	8.46
B	139	0	0	0	0	1	1	0	0	0	0	0	0	0	36	155	24.6	44	16	40.5	10.9	135	265	70	5.75	124	123	128	119	137	135	69	76	74	72	78	75	65.5	66	68	12	13.2	11.28
B	140	0	0	0	0	3	1	0	0	1	0	0	0	0	39	155	28.7	18	9	36.7	5.9	165	200	67	4.16	120	117	117	122	120	113	98	85	83	89	82	83	86.2	86	85.5	4.88	8.84	8.67
B	141	0	0	0	0	1	1	1	0	1	0	0	0	0	34	160	21.5	11	16	37.1	7	169	257	48	6.81	125	124	122	129	138	124	84	81	91	83	82	90	62.2	61.8	62.5	5.55	9.84	8.43
B	142	0	0	0	0	2	1	0	0	0	0	0	0	0	30	165	19.1	16	19	37.7	2.8	178	311	41	4.09	136	151	130	117	145	137	88	79	85	87	91	83	69	68.7	68.5	5.14	10.5	9.2
B	143	0	0	0	0	3	0	0	0	1	1	0	0	0	39	164	27.5	7	11	30.6	3.4	143	275	45	4.9	128	131	109	126	134	123	90	90	66	81	90	80	79	81.2	83	5.45	12.26	11.44
B	144	0	0	0	1	2	1	0	0	0	0	0	0	0	28	160	31.2	7	9	38.1	4.4	148	481	41	7	120	132	135	146	120	135	70	82	80	84	80	85	83.5	82.6	86.8	5.65	11.21	9.03
B	145	0	0	0	0	2	1	0	0	1	0	0	0	0	32	156	26.3	18	17	36.1	5	163	478	44	3.88	115	118	119	122	120	124	78	81	80	81	91	88	66	66.3	66.5	4.63	10.22	8.64
B	146	0	0	0	0	1	0	0	0	0	1	0	0	0	34	159	27.3	8	13	36.9	7.4	189	381	40	5.23	131	141	111	107	118	130	86	94	79	78	78	90	75.3	77.1	80.5	5.78	7.75	6.82
B	147	0	0	0	1	1	1	0	0	0	0	0	0	0	30	160	19.5	7	13	39.1	3	115	372	54	6.31	130	126	126	128	128	129	77	82	96	82	84	86	75	74	77.2	4.97	11.38	8.15
B	148	0	0	0	0	1	1	0	0	0	0	0	0	0	23	162	21.7	10	19	35.3	3.6	264	379	53	4.32	132	110	128	128	123	126	82	61	78	84	82	90	62	65	67.3	4.66	10.24	14.4
B	149	0	0	0	0	2	1	0	0	1	0	0	0	0	33	163	22.6	18	22	35.8	2.9	219	426	62	5.52	126	124	126	128	127	123	81	79	80	81	81	84	67.8	67.5	71	5.82	10.67	8.71
B	150	0	0	0	0	2	1	0	0	0	0	1	0	0	28	168	21.1	14	16	36.1	3.2	162	190	40	5.68	122	133	127	125	126	129	99	90	87	87	90	88	61.9	64	67.7	5.48	7.85	9.43
B	151	0	0	0	0	2	0	0	0	0	1	0	0	0	31	164	23.8	13	17	46.6	2.6	178	353	571.9	7.22	113	117	133	127	120	132	83	94	69	78	81	91	72.2	68.8	78.8	5.94	10.44	11.72
B	152	0	0	0	0	3	1	0	0	0	0	0	0	0	37	161	26	10	16	35.7	4.2	197	358	54	5.44	129	130	131	125	131	139	86	81	78	70	77	85	80.4	82.8	87.5	5.8	10.98	9.26
B	153	0	0	0	0	2	1	0	0	0	0	0	0	0	33	157	24.3	10	11	37.3	10.4	131	272	44	5.71	126	128	131	124	106	147	86	80	77	73	84	72	68.8	70	71	4.35	11.39	7.93
B	154	0	0	0	0	3	0	0	0	0	1	0	0	0	40	170	33.2	7	12	34.1	2.8	183	253	48	8.11	126	127	129	133	133	145	83	82	81	83	84	87	97	98	98	5.31	12.4	10.27
B	155	0	0	0	0	1	1	0	0	0	0	0	0	0	24	160	28.1	49	27	32.4	7	337	552	62	6.57	123	117	119	128	151	128	78	79	68	86	96	85	75.9	78	79	5.81	8.93	7.54
B	156	0	0	0	0	2	1	0	0	0	0	0	0	0	30	158	22	10	18	34.7	3.1	242	358	41	4.85	139	125	127	128	131	143	84	83	85	93	84	92	67.5	70	69.5	6.24	12.93	9.54
B	157	0	0	0	0	1	1	0	0	1	1	0	0	0	33	157	23.5	10	17	36.8	7.9	197	382	47	5.2	135	125	109	135	139	138	84	79	66	86	83	88	63	60	60	4.96	10.38	9.69
B	158	0	0	0	0	2	1	0	0	0	0	0	0	0	33	158	21.2	18	15	36.6	5.8	134	320	48	4.25	130	128	130	129	140	135	92	86	86	92	90	90	63.8	64	65	5.12	13.24	9.23
B	159	0	0	0	0	3	1	0	0	0	0	0	0	0	34	169	27.3	7	12	35.3	3.6	156	388	56	5.08	166	141	141	138	170	142	108	95	92	91	90	102	83.9	84	89	5.51	8.06	8.82
B	160	0	0	0	0	2	1	0	0	0	0	0	0	0	25	158	33.6	7	14	181	5.5	213	401	57	5.05	137	114	131	133	123	138	97	85	92	84	93	85	86	87	94.5	4.38	10.04	9.82
B	161	0	0	0	0	1	1	0	0	0	1	0	0	0	33	154	25.7	23	34	5.2	4.2	169	350	4	5.7	127	127	121	118	113	126	80	76	75	84	64	80	79.6	79.3	79	5.86	13.23	11.66
B	162	0	0	0	0	3	1	0	0	0	0	0	0	0	30	165	22.8	18	26	37.2	2.8	244	284	75	4.46	121	120	122	129	112	120	91	83	83	92	89	70	62.3	61	63	4.59	12.86	10.11
B	163	0	0	0	0	1	1	0	0	0	0	0	0	0	34	159	24.5	8	10	32.5	2.6	247	257	57	4.89	124	124	127	128	129	129	81	79	79	80	81	82	75	78.5	82	5.96	11.12	8.86
B	164	0	0	0	0	2	0	0	0	0	1	0	0	0	39	161	26.2	8	15	32	8.3	194	378	48	5.12	128	129	130	134	130	130	82	78	79	75	80	80	74	75.8	76	4.76	10.17	8.48
B	165	0	0	0	0	3	0	1	0	0	1	0	0	0	35	162	21.3	9	26	30.1	14.9	270	378	41	7.43	127	125	127	129	133	134	81	78	80	83	86	88	58.7	59	60.5	4.34	9.9	9.13
B	166	0	0	0	0	3	1	1	0	0	0	0	0	0	27	162	22.9	15	11	26.3	3.2	324	410	67	4.9	121	119	123	115	110	126	86	73	74	78	70	81	70	70.5	73.8	4.05	11.53	8.53
B	167	1	0	0	1	1	0	0	0	0	1	0	0	0	32	165	31.2	26	22	201	8.4	159	319	61	4.86	143	116	137	135	127	130	99	91	107	90	96	90	93.3	96	95.5	5.08	11.06	10.84
B	168	0	0	0	0	2	1	0	0	0	0	0	0	0	31	160	25.4	25	19	35.1	3.4	155	324	62	4.64	130	134	144	133	119	132	88	94	90	91	95	93	79	88.5	77.2	4.97	9.12	8.75
B	169	0	0	0	0	1	1	0	0	0	0	0	0	0	29	158	35.2	16	18	33.2	8.8	227	407	66	4.29	132	129	129	158	142	154	93	90	97	106	100	104	97	96.1	98	5.2	8.3	7.74
B	170	0	0	0	0	1	1	0	0	0	0	0	0	0	37	160	23.4	13	24	34.5	4.1	249	229	46	4.62	128	118	127	135	143	139	82	67	72	77	69	77	71	77	73.5	4.48	10.18	9.26
B	171	0	0	0	0	1	1	0	0	0	0	0	0	0	37	160	23.4	13	24	34.5	4.1	249	229	46	4.62	128	118	127	129	143	139	82	67	72	73	69	77	71	77	73.5	4.48	10.18	9.26
B	172	0	0	0	0	3	1	0	0	0	0	0	0	0	32	163	28.2	7	10	39	5.8	145	196	37	6.38	125	125	124	128	124	110	83	77	80	79	78	70	79	80.3	80	5.34	8.29	8.36
B	173	0	0	0	0	3	1	0	0	0	0	0	0	0	32	163	28.2	7	10	39	5.8	145	196	37	6.38	124	123	120	126	123	110	82	77	77	78	77	70	79	79.8	80	5.34	8.29	8.36
B	174	0	0	0	0	1	1	0	0	0	0	0	0	0	29	165	34	8	15	38.7	8.7	197	335	50	5.44	124	124	124	128	123	136	82	81	81	84	93	85	98	99.5	101.8	5.58	7.66	5.42
B	175	0	0	0	0	1	0	0	0	1	1	0	0	0	37	162	26.7	17	21	36.8	3.1	198	451	67	5.2	125	126	109	124	124	136	81	84	66	80	89	85	77.9	77.5	77.5	5.99	14.01	7.71
B	176	0	0	0	0	3	1	0	0	0	1	0	0	0	31	160	24.2	107	42	32.8	4.6	118	327	45	5.08	120	124	139	130	112	140	90	79	94	80	74	88	65.3	66	67.1	5.57	7.4	6.71
B	177	0	0	0	0	3	1	0	0	0	0	0	0	0	38	163	25.2	12	19	6.3	8.9	187	307	44	4.64	124	126	126	141	127	114	84	80	83	99	82	86	74	72.2	72	5.12	6.95	8.54
B	178	0	0	0	0	1	1	0	0	0	0	0	0	0	34	157	19.9	6	17	45.3	4.1	181	221	30	4.6	140	134	158	160	155	145	90	77	88	89	85	87	56.4	58	60	4.67	9.6	9.07
B	179	0	0	0	0	1	1	0	0	0	0	0	0	0	29	165	32	30	25	36.8	7.9	201	382	56	5.24	122	131	144	138	146	144	87	83	87	88	83	88	90	96.5	95	4.6	12.3	11.5
B	180	0	0	0	0	3	1	0	0	0	0	0	0	0	30	165	16.2	19	22	41.4	7	229	365	55	4.31	108	85	101	109	94	118	82	68	71	75	68	82	52	53.1	57.4	4.3	7.12	11.89
B	181	0	0	0	0	3	0	0	0	0	1	0	0	0	37	161	20.2	8	15	38.1	5.3	200	305	45	6.33	128	124	129	127	124	130	89	83	83	83	86	89	60	63.7	67.5	4.78	9.37	8.89
B	182	0	0	0	0	3	1	0	0	0	0	0	0	0	32	156	21.8	28	26	37.2	7.5	199	379	57.6	5.17	135	109	126	126	121	117	84	71	75	77	73	66	60	64	65.8	4.82	10	10.18
B	183	0	0	0	0	2	1	0	0	0	0	0	0	0	32	170	23	15	20	40.6	7	168	485	51	10.46	126	125	124	129	130	117	82	80	83	82	89	83	80.8	83	84.5	5	8.43	8.59
B	184	0	0	0	0	2	1	0	0	0	0	0	0	0	31	163	26.4	11	14	31.9	2.9	218	277	52	5.72	135	134	130	143	137	123	95	95	89	93	93	87	80	81.2	83	5.16	10.02	8.39
B	185	0	0	0	0	3	0	0	0	1	1	0	0	0	42	162	25.1	22	15	39.4	3	155	344	47	6.37	129	134	149	157	153	152	87	87	90	97	95	93	79	78.3	78	5.58	10.89	5.65
B	186	0	0	0	1	2	1	0	0	0	0	0	0	0	25	168	25.5	13	17	38.1	7.1	145	302	35	4.3	128	126	128	129	131	140	82	80	82	82	83	90	76.2	78.1	78	5.34	10.16	7.06
B	187	0	0	0	0	3	1	0	0	0	0	0	0	0	31	162	28.2	24	42	75.2	4.6	186	355	45	6.32	142	150	150	160	141	157	102	111	101	117	109	105	82	83.5	85	4.78	10.37	8.06
B	188	0	0	0	0	2	0	0	0	0	1	0	0	0	34	158	26	15	20	32.5	3.7	163	353	76	6.36	148	121	129	125	120	120	88	87	84	85	85	80	71.7	74.5	74.7	5.5	9.88	8.86
B	189	0	0	0	0	3	1	0	0	0	0	0	0	0	32	161	23.1	9	15	36.6	3.4	157	352	40	4.72	128	128	132	136	118	123	90	81	82	87	76	74	70	76.1	81.1	5.6	11.24	10.62
B	190	0	0	0	0	2	1	0	0	0	0	0	0	0	32	163	19.2	10	14	36.3	5.9	193	343	39	5.95	121	111	117	109	120	117	77	78	75	66	77	82	64	67.5	72	5.24	8.6	4.78
B	191	0	0	0	0	2	1	0	0	0	0	0	0	0	33	163	21.8	26	29	33.5	3.9	233	402	59	4.55	159	150	137	131	134	134	90	91	84	84	83	86	68.4	69	71.2	6.29	15.02	12.76
B	192	0	0	0	0	1	1	0	0	1	0	0	0	0	40	158	24	11	13	43.6	3.8	140	281	49	5.32	132	136	136	155	148	151	111	94	96	111	93	96	68	64.2	63.9	6.84	13.27	11.4
B	193	0	0	0	0	3	1	0	0	0	1	0	0	0	36	166	32.3	12	15	34.4	4.8	195	306	49	4.38	118	101	114	121	130	110	84	56	75	74	88	80	93.5	95	95.4	5.28	10.22	8.91
B	194	1	0	0	0	2	1	0	0	0	0	0	0	0	30	164	30.5	20	23	18.3	3.9	294	354	54	8.03	114	120	122	126	126	117	74	78	89	83	82	88	88.6	90	92	6.45	13.52	12.14
B	195	0	0	0	0	3	1	0	0	0	0	0	0	0	30	158	22	88	45	39.9	6.1	208	353	40	4.98	128	123	128	126	119	127	88	80	82	82	84	85	58.3	58	62	4.68	8.37	8.5
B	196	0	0	0	0	2	1	0	0	0	0	0	0	0	29	160	28.1	7	12	34.3	3.8	147	517	53	7.08	135	131	134	133	137	167	87	83	82	83	85	93	74.2	75	76.7	5.29	9.51	7.94
B	197	0	0	0	0	1	1	0	0	0	0	0	0	0	32	150	25.3	8	11	33.3	6.8	169	467	83	5.38	123	122	121	121	101	102	79	76	74	76	66	73	61.5	60	62	5.24	10.79	10.42
B	198	1	0	0	0	3	1	0	0	0	0	0	0	0	31	153	23.1	52	40	34.9	2.5	198	348	65	5.74	127	123	128	129	127	134	81	79	79	82	81	86	56.6	58	58	4.71	11.09	11.74
B	199	0	0	0	0	1	1	0	0	1	0	0	0	0	31	158	28.8	29	29	36.8	8.3	205	383	56	5.2	125	118	139	150	148	147	80	68	80	94	89	86	74	75	82	4.86	10.04	8.24
B	200	1	0	0	0	1	0	0	0	1	1	0	0	0	34	159	28.9	7	14	27.2	7.7	206	395	59	4.71	149	164	164	169	150	157	101	105	107	103	86	94	81	83	85	5.08	10.64	7.49
B	201	1	0	0	0	1	1	0	0	0	0	0	0	0	40	159	20.6	18	22	31.5	3.6	182	350	50	5.23	131	135	136	139	135	150	81	79	79	73	81	90	58	60.2	61	6.04	13.83	8.96
B	202	0	0	0	0	3	1	0	0	1	0	0	0	0	35	164	28.6	7	16	9.8	4.7	191	406	70	6.68	124	127	126	129	130	131	80	80	78	82	81	87	82.4	83.1	85.3	5.49	8.92	8.55
B	203	0	0	0	0	1	0	0	0	0	1	0	0	0	31	167	21.5	12	18	39.3	5.1	198	283	40	4.58	129	125	134	149	131	139	93	86	90	101	100	96	63	63	64	4.41	9	8.51
B	204	0	0	0	0	1	1	0	0	0	1	0	0	0	35	168	22.3	9	17	32.6	2.6	172	413	60	3.83	125	125	125	126	118	133	81	80	79	81	83	85	78	81	80	6.15	12.03	11.59
B	205	1	0	0	0	3	1	1	0	0	0	0	0	0	33	156.5	24.5	9	18	35.6	3.1	125	277	39	5.24	131	135	136	133	135	145	89	89	95	91	86	98	70	71	72	5.21	11.13	9.9
B	206	0	0	0	0	3	1	0	0	0	0	0	0	0	29	156	22.6	14	16	35.7	4.8	193	353	58	3.96	127	124	128	126	123	131	88	82	82	83	85	89	59.9	61	64	3.62	7.88	8.86
B	207	0	0	0	0	3	0	0	0	0	0	0	0	0	37	167	21.5	18	14	37.3	3.8	170	331	69	5.76	128	130	137	140	130	141	89	81	81	80	84	75	66.3	69	68	5.23	8.19	7.82
B	208	0	0	0	0	3	0	0	0	0	1	0	0	0	39	163	26.4	12	14	32.3	6.9	181	481	61	5.98	124	125	124	125	126	120	91	81	81	86	75	80	85	87.5	89	4.6	10.18	7.85
B	209	1	0	0	0	2	1	0	0	0	0	0	0	0	28	155	20.8	48	27	28.7	4.8	189	454	66	6.48	127	125	129	124	117	130	86	81	79	81	78	87	57	61.4	63	4.03	9.43	9.48
B	210	1	0	0	0	3	1	1	0	0	0	0	0	0	36	161	22.2	12	17	89.6	2.9	166	396	52	3.88	132	120	129	125	146	140	96	88	91	93	108	90	62.5	65	67.5	4.5	7.91	8.94
B	211	0	0	0	0	2	1	0	0	0	0	0	0	0	33	160	25.4	10	16	40.1	6.9	259	358	48	5.3	133	126	122	109	136	153	87	83	79	66	98	98	74	77.4	77	7.77	13.07	14.49
B	212	1	0	0	0	1	1	0	0	0	0	0	0	0	23	166	33.4	12	14	38	2.9	159	444	51	6.68	126	120	123	127	130	120	88	80	84	87	91	101	100	105	103	5.1	6.57	7.12
B	213	1	0	0	0	3	0	0	0	0	1	0	0	0	36	156	23.8	45	33	67.6	5.5	230	544	274.6	5.12	122	112	130	122	130	169	79	89	76	80	89	104	65.5	68.3	70	4.89	12.22	10.36
B	214	0	0	0	1	1	0	0	0	0	1	0	0	0	36	156	31.9	16	26	67.4	6.8	271	317	49	5.52	140	133	143	171	141	141	90	83	89	97	87	84	90	87.3	90	7.74	15.6	13.19
B	215	1	0	0	0	1	1	0	0	1	0	0	0	0	28	160	23.4	26	29	26.3	2.7	219	302	55	4.22	120	123	116	108	149	174	80	87	84	69	106	116	74	78.9	83	5.16	10.33	8.46
B	216	1	0	0	0	3	1	0	0	0	0	0	0	0	34	152	19.9	9	12	29	5	170	452	47	6.11	129	125	129	126	126	145	89	86	84	85	89	106	58	61	63	5.2	10.99	8.01
B	217	1	0	0	0	2	1	0	0	1	0	0	0	0	30	157	24.3	22	23	24.6	6.4	148	309	44	4.82	132	133	140	160	139	170	94	90	90	105	96	111	66.5	66	66.5	5.52	10.56	8.9
B	218	1	0	0	0	3	0	0	0	0	1	0	0	0	33	160	19.5	23	34	30.5	4.6	205	427	57	4.1	126	126	130	130	131	138	80	77	79	80	80	81	57.5	62.6	74	4.17	10.89	8.53
B	219	1	0	0	0	2	0	0	0	0	1	0	0	0	36	163	32.4	15	20	34	4.2	245	438	44	5.59	128	126	130	130	129	144	89	84	82	86	88	94	90.8	94	96	5.14	7.35	7.46
B	220	1	0	0	0	2	1	1	0	0	0	0	0	0	28	158	22	12	22	4.2	4.4	186	563	74	5.09	131	146	146	162	149	160	95	99	100	124	91	117	65	64.7	65.7	4.94	11.31	7.35
B	221	1	0	0	0	1	1	0	0	0	0	0	0	0	29	158	23.2	70	72	32	3.7	149	430	238.5	4.22	127	127	133	135	141	138	88	87	80	85	88	93	71.9	71.5	80	5.65	11.61	8.44
B	222	1	0	0	0	1	0	0	0	0	1	1	0	0	34	163	32	7	13	27	4.5	196	326	50	5.56	122	129	141	131	135	136	95	91	91	91	100	92	96.9	106	100	5.71	9.62	8.8
B	223	0	0	0	0	1	1	0	0	1	0	0	0	0	30	172	26.4	18	41	33.7	7.7	231	468	63	5.08	137	127	131	133	133	137	83	87	78	81	73	75	91	92.6	96	5.31	9.4	8.78
B	224	0	0	0	0	3	1	0	0	0	0	1	0	0	34	161	19.3	31	33	30.8	5.1	232	538	64	4.35	130	129	133	138	139	141	88	84	85	82	96	103	63	65	66	4.87	9.78	9.04
B	225	0	0	0	0	3	1	0	0	0	0	0	0	0	30	174	26.4	8	14	32	4.3	156	388	68	3.77	127	129	130	128	125	140	88	84	81	82	86	85	88	94.4	98	5.21	10.6	10.1
B	226	0	0	0	0	3	1	1	0	1	0	0	0	0	30	162	22.5	14	22	40.4	6.5	204	250	55	4.34	111	120	107	127	114	112	69	70	77	75	68	80	70.7	70.4	74.3	4.42	11.97	10.31
B	227	0	0	0	0	1	1	0	0	1	0	0	0	0	34	162	24.4	7	17	40.2	5.7	170	487	60	3.64	130	133	156	160	144	127	91	88	108	101	96	98	68	67	68	5.27	12.14	9.37
B	228	0	0	0	0	1	1	0	0	1	0	0	0	0	32	150	24.4	9	11	58.9	3.6	170	319	46	4.51	181	139	139	148	138	135	123	97	101	109	107	101	60	61	61	5.11	7.96	5.98
B	229	1	0	0	0	3	1	0	0	0	0	0	0	0	38	161	26.6	30	17	39.4	5	160	243	53	6.63	124	119	120	115	116	124	81	77	73	80	73	82	71	71	74	4.23	9.83	8.67
B	230	0	0	0	1	3	1	0	0	0	0	0	0	0	33	163	24.8	15	20	27	3	191	438	65	4.86	121	120	133	129	126	126	81	76	88	83	90	79	74	75.6	76	4.8	10.1	7.8
B	231	0	0	0	0	1	1	0	0	0	0	0	0	0	33	163	24.8	28	25	37.2	7.9	203	378	57.6	5.18	127	124	129	130	133	148	82	81	82	84	86	98	75	77	82	5.24	7.76	7.21
B	232	0	0	0	0	3	1	0	0	1	0	0	0	0	38	163	20.7	10	18	45.6	3.8	260	386	51	6.57	139	160	131	128	124	98	93	102	87	80	81	70	63	66.5	68.5	6.3	13.3	10.2
B	233	0	0	0	0	3	1	0	0	0	0	0	0	0	34	156	23.8	12	17	39	14.6	181	300	55	4.6	121	121	111	109	106	111	76	72	71	64	73	64	63.3	62.4	63.2	5.24	10.96	9.11
B	234	0	0	0	0	3	1	0	0	0	0	0	0	0	33	156	23.4	10	32	35.9	7.5	154	324	46	4.4	132	138	131	131	129	134	86	85	83	83	82	85	60	60	61.3	4.74	8.93	9.45
B	235	0	0	0	1	1	1	0	0	0	1	0	0	0	27	171	26	16	21	32	7.1	194	325	48	7.56	127	128	133	131	131	133	81	78	78	81	80	80	85	87.7	90.3	5.63	7.2	7.84
B	236	0	0	0	0	2	1	0	0	0	0	0	0	0	31	162	22.9	14	14	46.4	2.9	193	227	37	4.4	141	160	138	130	128	137	99	100	90	85	89	86	68.6	69.5	72.7	4.69	11.6	6.36
B	237	0	0	0	0	1	0	0	0	0	1	0	0	0	41	160	23.4	5	17	33.7	3	184	541	71	5.18	125	126	126	135	128	125	82	79	79	82	81	79	64	67.3	69	5.05	10.76	11.12
B	238	0	0	0	0	3	0	0	0	0	1	0	0	0	36	163	23.5	17	17	16.8	5.1	223	210	58	5.44	131	147	139	133	139	167	86	96	81	81	84	79	80	85	90	5.9	10.19	8.66
B	239	0	0	0	0	3	1	0	0	0	0	0	0	1	29	163	23.1	18	15	27.6	4.7	325	406	45	5.66	126	126	127	126	123	115	86	80	79	81	81	77	75	80	84	5.23	13.3	10.7
B	240	0	0	0	0	3	1	0	0	1	0	0	0	0	33	165	25.7	14	19	35.7	4.9	185	238	47	7.02	129	131	135	126	122	130	87	95	88	86	86	91	77.8	79.3	81	5.19	8.52	7.76
B	241	1	0	0	0	2	1	0	0	0	0	0	0	0	30	155	24.1	12	19	34.9	8	223	414	45	4.87	130	129	136	130	129	153	87	79	78	81	75	80	56.1	58	58	4.92	10.01	7.17
B	242	1	0	0	1	2	1	0	0	0	0	0	0	0	38	162	36.2	14	14	34.4	5.1	161	418	56	6.96	139	129	122	128	125	106	96	84	87	82	80	73	101.7	101	104.6	5.89	13.22	8.29
B	243	0	0	0	0	1	1	0	0	0	1	0	0	0	34	151	19.3	20	36	56.9	8.9	218	393	49	3.79	131	124	131	129	125	137	90	81	83	84	86	89	52	53.9	56.6	4.8	10.94	9.06
B	244	0	0	0	0	1	0	1	0	0	1	0	0	0	35	160	25	8	12	39.3	5.4	150	240	36	4.96	130	121	115	120	132	132	90	89	85	85	95	93	70	71.9	72.3	5.37	8.55	7.83
B	245	0	0	0	0	1	1	0	0	0	0	0	0	0	30	165	23.9	11	14	40.6	4.4	190	316	60	5.43	128	125	128	127	125	130	89	84	83	84	87	92	77	80	81.5	4.82	8.78	8.8
B	246	0	0	0	0	3	1	0	0	0	0	0	0	0	27	162	27.6	5	11	37	3.7	147	271	42	4.77	129	128	130	129	128	144	89	84	82	84	86	89	77.9	80	83	5.39	11.05	9.87
B	247	0	0	0	0	3	0	0	0	0	1	0	0	1	41	162	33.5	13	15	39.6	5.9	158	278	40	8.08	125	127	127	131	124	111	83	77	78	78	75	60	88.7	90	90.5	4.79	10.43	8.05
B	248	1	0	0	0	2	1	0	0	0	0	0	0	0	33	160	34.4	3	13	159	10.3	202	182	52	5.11	136	119	132	134	128	137	89	80	88	81	78	82	89.9	92	93	4.41	10.24	8.38
B	249	0	0	0	0	2	1	0	0	0	0	0	0	0	32	160	26.9	17	50	39.8	8.9	182	383	36	5.52	156	135	147	134	135	158	111	95	90	104	93	107	76.5	77	77.5	4.07	11.94	6.97
B	250	0	0	0	0	3	0	0	0	0	0	0	0	0	36	159	23.3	7	15	36.8	8.2	196	383	43	5.21	129	110	121	114	116	129	82	65	73	72	68	83	67	69.7	71.4	5.16	7.93	5.76
B	251	0	0	0	1	2	1	0	0	1	0	0	0	0	32	155	23.9	18	17	22.2	4.1	199	248	17.8	4.78	198	176	149	130	143	155	113	113	95	94	92	102	71	72	73	5.15	7.18	5.95
B	252	0	0	0	0	1	1	0	0	0	0	0	0	0	35	155	20.4	10	12	36.9	3.4	144	249	41	5.23	120	127	125	125	131	131	80	91	91	86	101	87	55.1	56	57	4.31	9.85	8.59
B	253	0	0	0	0	2	1	0	0	0	0	0	0	0	34	162	29.3	13	15	34.4	3.5	204	243	64	5.88	114	132	125	128	124	127	77	82	80	82	88	86	81.9	82	85	4.49	10.29	8.92
B	254	0	0	0	0	3	1	0	0	0	0	0	0	0	33	158	20	20	22	39.2	6.3	174	375	60	4.42	130	126	136	143	147	169	84	86	87	91	97	110	52	52.1	53	5	10.3	8.91
B	255	0	0	0	0	3	1	0	0	0	0	0	0	0	37	167	23.3	19	22	38.1	6	237	421	46	5.21	135	129	162	136	134	158	93	91	96	94	95	119	68.6	71	75	4.49	10.41	8.67
B	256	0	0	0	0	2	1	0	0	1	0	0	0	0	38	159	20.6	10	19	33.3	4.7	169	528	63	4.33	126	119	136	129	125	132	79	80	81	81	80	84	60.5	60	65.2	5.22	7.21	6.55
B	257	0	0	0	0	3	1	0	0	0	0	0	0	0	32	163	23	29	25	37.2	6.8	193	379	57.6	5.19	139	124	125	129	115	118	103	84	77	92	75	88	66.5	66	67	4.42	10.56	8.4
